# Supplementary material for: mcr-Colistin Resistance Genes Mobilized by IncX4, IncHI2, and IncI2 Plasmids in Escherichia coli of Pigs and White Stork in Spain
Source: Front Microbiol. 2020 Jan 17;10:3072. doi: 10.3389/fmicb.2019.03072 (PMC6978640; doi:10.3389/fmicb.2019.03072)
Supplement: Supplementary file 1 [file Data_Sheet_1.xlsx]

## Sheet: supplementary table
Supplentary Table 1. Accession number date and origin of the E. coli isolates sequenced in this study.
Strain ID	CFSAN No.	Year	Origin	Location	phylo	MLST	SRA MiSeq Flex No.	SRA Nanopore No.
GN-295	CFSAN062618	2005	Pig	Baleares	A	ST-10	SRR10099946	SRR10100102
GN-444	CFSAN062619	2005	Pig	Cataluña	B1	ST-156	SRR10099945
GN-445	CFSAN062620	2005	Pig	Cataluña	B1	ST-156	SRR10099934
GN-609	CFSAN062621	2006	Pig	Cataluña	A	ST-10	SRR10099933
GN-1035	CFSAN062622	2007	Pig	Cataluña	E	ST-118	SRR10099932
GN-1036	CFSAN062623	2007	Pig	Cataluña	A	ST-3205	SRR10099931	SRR10100101
GN-1044	CFSAN062624	2007	Pig	Cataluña	A	ST-100	SRR10099930
GN-1058	CFSAN062625	2007	Pig	Cataluña	B1	ST-224	SRR10099929
GN-1639	CFSAN062626	2008	Pig	Cataluña	A	ST-542	SRR10099928
GN-2933	CFSAN062627	2011	Pig	Cataluña	B1	ST-763	SRR10099927
GN-3020	CFSAN062628	2012	Pig	Cataluña	D	ST-42	SRR10099944
GN-3021	CFSAN062629	2012	Pig	Cataluña	D	ST-42	SRR10099943
GN-3022	CFSAN062630	2012	Pig	Cataluña	B1	ST-156	SRR10099942
GN-102A	CFSAN062631	2014	Pig	Castilla la Mancha	A	ST-448	SRR10099941
GN-115A	CFSAN062632	2014	Pig	Castilla la Mancha	A	ST-10	SRR10099940	SRR10100100
171	CFSAN062633	2011	White stork	Castilla la Mancha	A	ST-93	SRR10099939
172	CFSAN062634	2011	White stork	Castilla la Mancha	E	ST-1011	SRR10099938
173	CFSAN062635	2011	White stork	Castilla la Mancha	A	ST-93	SRR10099937
176	NA	2011	White stork	Castilla la Mancha	A	ST-10	SRR10099935	SRR10100099
178	CFSAN062636	2011	White stork	Castilla la Mancha	B1	ST-351	SRR10099936	SRR10100098
Supplementray Table 2. Addtional E. coli genomes used for phylogenetic analysis in this study.
Sample ID	Collection Date	serotype	Country of Isolation	ST	Nucleotide Accession(s)
Sakai	1996	O157:H7	Japan	11	NC_002695.1
TW14359	2006	O157:H7	USA	11	NC_013008.1
11128	2001	O111:H-	Japan	16	NC_013364.1
11368	2001	O26:H11	Japan	21	NC_013361.1
2009EL-2071	2009	O104:H4	Republic of Georgia	678	NC_018661.1
RM12579	1974	O55:H7	USA	335	NC_017656.1
RM12581	2010	O145:H28	USA	32	NZ_CP007136.1
RM12761	2007	O145:H28	Belgium	6130	NZ_CP007133.1
RM13514	2010	O145:H28	USA	32	NZ_CP006027.1
RM13516	2007	O145:H28	Belgium	6130	NZ_CP006262.1
Supplementray Table 3. High similar published plasmids to pGN-295 sequenced herein and retrieved by BLAST.
Description	Max Score	Total Score	Query coverage	E. value	Per. Ident.	Accession
Escherichia coli SLK172 plasmid pSLK172-1, complete sequence	60765	642400	0.82	0	0.9994	CP017632.1
Escherichia coli strain RDB9 plasmid pRDB9, complete sequence	85990	552500	0.68	0	1	MH924589.1
Escherichia coli strain S38 plasmid pS38, complete sequence	75119	498700	0.67	0	1	KX129782.1
Escherichia coli O157 strain 180-PT54 plasmid, complete sequence	123500	474100	0.66	0	0.9997	CP015833.1
Escherichia coli isolate E. coli NRZ14408 genome assembly, plasmid: p14408_M1	91979	471900	0.66	0	0.9999	LT599829
Escherichia coli strain CHL5009T plasmid pCHL5009T-88k complete sequence	119900	159500	0.24	0	0.9985	CP032939.1
p176
P178
pGN-1036
pGN-115A
pGN-295
